# Supplementary material for: Differences in social activity increase efficiency of contact tracing
Source: Eur Phys J B. 2021 Oct 19;94(10):209. doi: 10.1140/epjb/s10051-021-00222-8 (PMC8523203; doi:10.1140/epjb/s10051-021-00222-8)
Supplement: Supplementary file 3 — Supplementary material 3 (csv 78648 KB) [file 10051_2021_222_MOESM3_ESM.csv]

timestamp	user	scanned_user	rssi	week
49642	2	69	-105	1
62394	2	628	-95	1
62394	2	396	-95	1
62694	2	396	-95	1
62694	2	628	-85	1
62994	2	628	-105	1
62994	2	396	-95	1
63300	2	396	-105	1
63300	2	628	-95	1
63601	2	396	-95	1
63601	2	628	-105	1
63908	2	628	-95	1
64208	2	628	-95	1
64808	2	628	-105	1
65118	2	628	-95	1
65418	2	628	-105	1
122674	2	589	-105	1
124223	2	628	-95	1
192197	2	628	-105	1
192503	2	628	-85	1
192803	2	628	-85	1
197642	2	244	-95	1
197642	2	603	-95	1
197642	2	468	-85	1
197642	2	534	-105	1
197642	2	156	-105	1
197642	2	571	-95	1
197642	2	411	-105	1
197642	2	277	-95	1
197642	2	81	-95	1
197940	2	468	-85	1
197940	2	244	-105	1
197940	2	411	-105	1
197940	2	277	-95	1
197940	2	603	-105	1
197940	2	81	-85	1
197940	2	571	-95	1
198241	2	603	-95	1
198241	2	398	-95	1
198241	2	81	-85	1
198241	2	244	-95	1
198241	2	156	-105	1
198241	2	277	-95	1
198241	2	571	-95	1
198537	2	81	-95	1
198537	2	398	-105	1
198537	2	244	-95	1
198537	2	468	-85	1
198537	2	411	-105	1
198537	2	156	-95	1
198537	2	277	-95	1
198850	2	398	-95	1
198850	2	468	-85	1
198850	2	244	-85	1
198850	2	81	-95	1
198850	2	603	-95	1
198850	2	277	-85	1
198850	2	411	-105	1
198850	2	571	-95	1
199151	2	244	-95	1
199151	2	571	-95	1
199151	2	277	-85	1
199151	2	110	-105	1
199151	2	411	-95	1
199151	2	603	-95	1
199151	2	81	-95	1
199151	2	398	-95	1
199151	2	156	-105	1
199151	2	468	-85	1
199441	2	468	-85	1
199441	2	244	-95	1
199441	2	398	-95	1
199441	2	81	-95	1
199441	2	277	-95	1
199441	2	411	-105	1
199441	2	603	-105	1
199441	2	571	-85	1
199441	2	156	-95	1
199747	2	411	-105	1
199747	2	468	-95	1
199747	2	277	-95	1
199747	2	603	-105	1
199747	2	244	-95	1
199747	2	156	-105	1
199747	2	81	-95	1
199747	2	398	-95	1
199747	2	571	-95	1
200046	2	244	-95	1
200046	2	468	-85	1
200046	2	398	-105	1
200046	2	81	-105	1
200046	2	277	-95	1
200046	2	156	-105	1
200046	2	571	-95	1
200345	2	110	-105	1
200345	2	81	-85	1
200345	2	603	-95	1
200345	2	244	-105	1
200345	2	571	-95	1
200345	2	398	-95	1
200345	2	156	-95	1
200345	2	411	-105	1
200345	2	277	-105	1
200345	2	468	-105	1
200642	2	81	-85	1
200642	2	244	-105	1
200642	2	156	-85	1
200642	2	110	-105	1
200642	2	411	-105	1
200642	2	398	-95	1
200642	2	603	-95	1
200642	2	571	-85	1
200642	2	277	-105	1
200944	2	244	-85	1
200944	2	603	-105	1
200944	2	81	-85	1
200944	2	393	-105	1
200944	2	468	-85	1
200944	2	411	-95	1
200944	2	398	-95	1
200944	2	277	-95	1
200944	2	600	-105	1
200944	2	571	-95	1
204849	2	156	-75	1
204849	2	154	-95	1
204849	2	81	-85	1
204849	2	603	-85	1
204849	2	411	-85	1
204849	2	277	-85	1
204849	2	110	-95	1
204849	2	468	-85	1
204849	2	260	-85	1
204849	2	398	-105	1
204849	2	244	-85	1
204849	2	571	-95	1
205150	2	411	-85	1
205150	2	81	-85	1
205150	2	260	-85	1
205150	2	603	-95	1
205150	2	468	-95	1
205150	2	156	-85	1
205150	2	398	-95	1
205150	2	110	-95	1
205150	2	154	-105	1
205150	2	277	-75	1
205150	2	571	-95	1
205452	2	260	-85	1
205452	2	411	-65	1
205452	2	156	-85	1
205452	2	154	-95	1
205452	2	603	-85	1
205452	2	571	-95	1
205452	2	468	-85	1
205452	2	110	-95	1
205452	2	277	-85	1
205452	2	398	-95	1
205452	2	81	-95	1
205750	2	398	-95	1
205750	2	411	-75	1
205750	2	154	-95	1
205750	2	244	-95	1
205750	2	468	-105	1
205750	2	603	-85	1
205750	2	81	-105	1
205750	2	110	-95	1
205750	2	571	-105	1
205750	2	277	-75	1
205750	2	260	-85	1
205750	2	156	-85	1
206062	2	81	-95	1
206062	2	468	-85	1
206062	2	603	-75	1
206062	2	244	-105	1
206062	2	170	-105	1
206062	2	576	-105	1
206062	2	411	-85	1
206062	2	560	-105	1
206062	2	220	-85	1
206351	2	603	-85	1
206351	2	156	-105	1
206351	2	81	-95	1
206351	2	468	-85	1
206351	2	411	-75	1
206351	2	576	-105	1
206351	2	170	-95	1
206351	2	398	-75	1
206351	2	571	-95	1
206657	2	220	-105	1
206657	2	81	-95	1
206657	2	468	-85	1
206657	2	582	-105	1
206657	2	576	-95	1
206657	2	55	-95	1
206657	2	571	-105	1
206657	2	603	-75	1
206657	2	244	-105	1
206657	2	156	-95	1
206657	2	170	-95	1
206657	2	277	-105	1
207018	2	156	-105	1
207018	2	603	-85	1
207018	2	398	-95	1
207018	2	170	-105	1
207018	2	220	-105	1
207018	2	411	-95	1
207018	2	468	-85	1
207018	2	55	-105	1
207018	2	244	-105	1
207018	2	283	-95	1
207018	2	81	-95	1
207018	2	277	-105	1
207322	2	244	-105	1
207322	2	438	-105	1
207322	2	81	-95	1
207322	2	411	-95	1
207322	2	603	-75	1
207322	2	468	-75	1
207322	2	170	-95	1
207322	2	576	-95	1
207322	2	156	-95	1
207322	2	398	-95	1
207322	2	55	-105	1
207322	2	571	-95	1
207322	2	277	-105	1
207617	2	398	-95	1
207617	2	411	-105	1
207617	2	170	-95	1
207617	2	244	-95	1
207617	2	576	-95	1
207617	2	603	-85	1
207617	2	81	-105	1
207617	2	220	-105	1
207617	2	468	-85	1
207617	2	55	-105	1
207925	2	468	-85	1
207925	2	277	-105	1
207925	2	156	-95	1
207925	2	576	-95	1
207925	2	398	-95	1
207925	2	571	-95	1
207925	2	170	-95	1
207925	2	81	-105	1
207925	2	244	-95	1
208363	2	576	-95	1
208363	2	560	-105	1
208363	2	468	-75	1
208363	2	277	-105	1
208363	2	411	-95	1
208363	2	170	-105	1
208363	2	398	-95	1
208363	2	81	-105	1
208363	2	244	-105	1
208363	2	603	-85	1
208363	2	55	-105	1
208363	2	156	-95	1
208363	2	571	-105	1
212032	2	434	-95	1
212032	2	110	-95	1
212032	2	571	-85	1
212032	2	468	-95	1
212032	2	411	-105	1
212032	2	81	-75	1
212032	2	156	-95	1
212332	2	81	-65	1
212332	2	406	-95	1
212332	2	434	-95	1
212332	2	156	-85	1
212332	2	571	-75	1
212641	2	244	-95	1
212641	2	468	-95	1
212641	2	110	-85	1
212641	2	389	-85	1
212641	2	536	-95	1
212641	2	297	-85	1
212641	2	398	-105	1
212641	2	81	-105	1
212641	2	277	-105	1
212641	2	538	-85	1
212641	2	502	-95	1
212641	2	154	-105	1
212641	2	411	-95	1
212641	2	615	-95	1
212641	2	603	-65	1
212641	2	156	-105	1
212641	2	571	-105	1
212942	2	468	-105	1
212942	2	297	-85	1
212942	2	389	-95	1
212942	2	110	-95	1
212942	2	398	-95	1
212942	2	47	-105	1
212942	2	81	-95	1
212942	2	244	-95	1
212942	2	411	-95	1
212942	2	502	-95	1
212942	2	154	-105	1
212942	2	156	-95	1
212942	2	277	-95	1
212942	2	536	-105	1
212942	2	603	-65	1
212942	2	615	-95	1
212942	2	571	-95	1
213241	2	81	-95	1
213241	2	411	-95	1
213241	2	538	-95	1
213241	2	502	-105	1
213241	2	398	-95	1
213241	2	47	-95	1
213241	2	536	-105	1
213241	2	277	-95	1
213241	2	389	-75	1
213241	2	110	-95	1
213241	2	156	-95	1
213241	2	154	-105	1
213241	2	244	-95	1
213241	2	297	-95	1
213241	2	603	-65	1
213241	2	468	-85	1
213241	2	615	-95	1
213550	2	244	-105	1
213550	2	277	-105	1
213550	2	468	-105	1
213550	2	110	-95	1
213550	2	411	-105	1
213550	2	66	-105	1
213550	2	502	-95	1
213550	2	615	-95	1
213550	2	571	-95	1
213550	2	536	-95	1
213550	2	81	-105	1
213550	2	538	-95	1
213550	2	156	-95	1
213550	2	47	-95	1
213550	2	389	-95	1
213550	2	154	-105	1
213550	2	297	-105	1
213550	2	398	-105	1
213843	2	110	-85	1
213843	2	411	-105	1
213843	2	536	-95	1
213843	2	603	-65	1
213843	2	156	-95	1
213843	2	154	-105	1
213843	2	502	-95	1
213843	2	538	-95	1
213843	2	244	-95	1
213843	2	47	-95	1
213843	2	297	-95	1
213843	2	277	-95	1
213843	2	468	-85	1
213843	2	81	-95	1
213843	2	398	-95	1
213843	2	571	-95	1
213843	2	615	-95	1
213843	2	66	-95	1
213843	2	389	-95	1
214143	2	81	-95	1
214143	2	538	-85	1
214143	2	603	-65	1
214143	2	154	-105	1
214143	2	297	-95	1
214143	2	468	-95	1
214143	2	244	-105	1
214143	2	389	-95	1
214143	2	110	-95	1
214143	2	411	-95	1
214143	2	277	-105	1
214143	2	536	-95	1
214143	2	502	-105	1
214143	2	398	-95	1
214143	2	615	-105	1
214143	2	571	-105	1
214143	2	66	-105	1
214474	2	411	-95	1
214474	2	603	-65	1
214474	2	154	-105	1
214474	2	244	-95	1
214474	2	81	-95	1
214474	2	156	-95	1
214474	2	110	-85	1
214474	2	389	-95	1
214474	2	502	-95	1
214474	2	468	-95	1
214474	2	277	-95	1
214474	2	297	-105	1
214474	2	398	-95	1
214474	2	536	-105	1
214474	2	615	-105	1
214474	2	538	-95	1
214474	2	66	-95	1
214773	2	538	-95	1
214773	2	603	-55	1
214773	2	502	-105	1
214773	2	156	-95	1
214773	2	297	-95	1
214773	2	389	-105	1
214773	2	110	-95	1
214773	2	277	-105	1
214773	2	411	-105	1
214773	2	244	-95	1
214773	2	81	-105	1
214773	2	468	-95	1
214773	2	398	-105	1
214773	2	536	-95	1
214773	2	571	-95	1
214773	2	66	-95	1
214773	2	47	-95	1
214773	2	615	-105	1
215083	2	244	-95	1
215083	2	35	-105	1
215083	2	612	-95	1
215383	2	297	-95	1
215383	2	398	-95	1
215383	2	411	-95	1
215383	2	81	-85	1
215383	2	502	-95	1
215383	2	389	-95	1
215383	2	571	-95	1
215383	2	277	-105	1
215383	2	615	-95	1
219417	2	447	-85	1
219417	2	411	-85	1
219417	2	445	-105	1
219417	2	502	-95	1
219417	2	603	-85	1
219417	2	468	-85	1
219417	2	220	-95	1
219417	2	110	-85	1
219417	2	576	-95	1
219417	2	338	-105	1
219417	2	66	-85	1
219417	2	340	-105	1
219722	2	220	-105	1
219722	2	389	-95	1
219722	2	110	-95	1
219722	2	411	-105	1
219722	2	445	-105	1
219722	2	536	-95	1
219722	2	603	-75	1
219722	2	468	-95	1
219722	2	156	-95	1
219722	2	502	-95	1
219722	2	587	-105	1
219722	2	576	-105	1
219722	2	66	-85	1
219722	2	571	-95	1
220321	2	576	-95	1
220321	2	468	-95	1
220321	2	110	-105	1
220321	2	411	-85	1
220321	2	156	-85	1
220321	2	502	-85	1
220321	2	571	-95	1
220321	2	603	-85	1
220321	2	389	-95	1
220321	2	445	-105	1
220321	2	66	-85	1
220621	2	411	-85	1
220621	2	569	-105	1
220621	2	156	-85	1
220621	2	576	-95	1
220621	2	468	-95	1
220621	2	389	-95	1
220621	2	110	-85	1
220621	2	445	-95	1
220621	2	66	-75	1
220621	2	340	-105	1
220621	2	502	-95	1
220621	2	603	-85	1
220621	2	571	-85	1
220621	2	220	-105	1
220922	2	156	-85	1
220922	2	502	-95	1
220922	2	576	-85	1
220922	2	132	-105	1
220922	2	411	-75	1
220922	2	445	-95	1
220922	2	603	-95	1
220922	2	389	-95	1
220922	2	468	-85	1
220922	2	569	-105	1
220922	2	571	-105	1
220922	2	338	-105	1
220922	2	66	-95	1
221228	2	156	-85	1
221228	2	502	-85	1
221228	2	603	-95	1
221228	2	110	-85	1
221228	2	411	-75	1
221228	2	445	-105	1
221228	2	468	-95	1
221228	2	576	-65	1
221228	2	389	-95	1
221228	2	569	-105	1
221228	2	66	-95	1
221228	2	571	-105	1
221228	2	220	-105	1
221557	2	411	-85	1
221557	2	502	-85	1
221557	2	156	-85	1
221557	2	603	-85	1
221557	2	389	-95	1
221557	2	110	-85	1
221557	2	468	-95	1
221557	2	587	-105	1
221557	2	571	-95	1
221557	2	66	-85	1
222188	2	468	-85	1
222188	2	110	-105	1
222188	2	411	-85	1
222188	2	132	-105	1
222188	2	502	-85	1
222188	2	571	-85	1
222188	2	389	-95	1
222188	2	156	-85	1
222188	2	603	-85	1
222188	2	445	-95	1
222188	2	66	-85	1
222498	2	502	-75	1
222498	2	132	-105	1
222498	2	445	-95	1
222498	2	66	-85	1
222498	2	468	-85	1
222498	2	156	-85	1
222498	2	631	-105	1
222498	2	411	-95	1
222498	2	571	-95	1
222498	2	389	-95	1
222498	2	603	-95	1
222816	2	389	-95	1
222816	2	110	-85	1
222816	2	411	-85	1
222816	2	66	-75	1
222816	2	502	-85	1
222816	2	571	-105	1
222816	2	603	-95	1
222816	2	156	-85	1
222816	2	445	-95	1
222816	2	569	-105	1
222816	2	468	-95	1
223125	2	603	-85	1
223125	2	502	-95	1
223125	2	571	-85	1
223125	2	156	-85	1
223125	2	110	-95	1
223125	2	411	-75	1
223125	2	445	-55	1
223125	2	468	-95	1
223125	2	389	-95	1
223125	2	569	-105	1
223125	2	66	-95	1
223454	2	411	-85	1
223454	2	156	-75	1
223454	2	603	-75	1
223454	2	389	-95	1
223454	2	468	-105	1
223454	2	340	-105	1
223454	2	502	-85	1
223454	2	110	-85	1
223454	2	571	-95	1
223454	2	66	-95	1
223770	2	66	-85	1
223770	2	445	-105	1
223770	2	110	-75	1
223770	2	502	-95	1
223770	2	389	-85	1
223770	2	569	-105	1
223770	2	571	-95	1
223770	2	340	-105	1
224065	2	571	-95	1
224065	2	411	-85	1
224065	2	502	-85	1
224065	2	110	-95	1
224065	2	569	-105	1
224065	2	156	-85	1
224065	2	66	-85	1
224065	2	389	-105	1
224366	2	571	-95	1
224366	2	502	-85	1
224366	2	110	-85	1
224366	2	338	-105	1
224366	2	156	-85	1
224366	2	603	-85	1
224691	2	411	-75	1
224691	2	502	-85	1
224691	2	389	-95	1
224691	2	110	-85	1
224691	2	156	-75	1
224691	2	66	-85	1
224691	2	571	-85	1
225013	2	110	-85	1
225013	2	502	-95	1
225013	2	66	-85	1
225013	2	603	-95	1
225013	2	389	-95	1
225013	2	156	-95	1
225013	2	411	-75	1
225013	2	571	-85	1
225314	2	502	-85	1
225314	2	411	-85	1
225314	2	603	-85	1
225314	2	571	-85	1
225314	2	156	-85	1
225314	2	110	-95	1
225314	2	389	-95	1
225314	2	66	-95	1
225615	2	502	-95	1
225615	2	110	-65	1
225615	2	389	-105	1
225615	2	411	-85	1
225615	2	603	-75	1
225615	2	66	-95	1
225920	2	603	-75	1
225920	2	502	-85	1
225920	2	110	-85	1
225920	2	156	-85	1
225920	2	389	-95	1
226252	2	389	-105	1
226252	2	110	-85	1
226252	2	603	-95	1
226252	2	156	-85	1
226252	2	502	-95	1
226552	2	156	-85	1
226552	2	110	-85	1
226552	2	389	-105	1
226552	2	502	-85	1
226552	2	603	-95	1
226852	2	156	-85	1
226852	2	389	-85	1
227152	2	156	-95	1
227152	2	389	-85	1
227459	2	198	-105	1
234641	2	396	-95	1
236894	2	396	-105	1
244213	2	589	-105	1
244644	2	589	-105	1
289342	2	616	-95	1
289342	2	269	-95	1
289632	2	269	-85	1
289932	2	269	-95	1
290232	2	269	-95	1
290855	2	269	-95	1
291148	2	269	-95	1
291438	2	269	-85	1
291438	2	616	-105	1
291738	2	269	-85	1
292043	2	616	-105	1
292043	2	269	-95	1
292350	2	269	-95	1
292649	2	512	-105	1
292944	2	512	-105	1
293554	2	616	-95	1
293851	2	616	-105	1
293851	2	49	-105	1
293851	2	266	-105	1
294157	2	266	-105	1
294157	2	616	-95	1
294454	2	424	-105	1
294744	2	266	-105	1
295053	2	190	-105	1
295053	2	616	-95	1
296265	2	616	-105	1
296565	2	49	-105	1
296565	2	616	-105	1
297165	2	616	-105	1
297165	2	190	-105	1
297470	2	503	-105	1
297772	2	503	-105	1
298079	2	534	-105	1
299596	2	289	-105	1
299890	2	534	-95	1
300196	2	534	-105	1
301098	2	534	-105	1
301098	2	616	-105	1
302292	2	289	-105	1
303197	2	289	-105	1
304706	2	289	-105	1
305016	2	634	-105	1
305310	2	634	-105	1
305310	2	534	-105	1
305610	2	634	-105	1
306525	2	475	-105	1
306525	2	289	-105	1
306525	2	634	-105	1
306814	2	289	-105	1
307409	2	303	-95	1
307720	2	289	-105	1
308309	2	289	-95	1
308925	2	634	-105	1
308925	2	289	-105	1
310128	2	289	-105	1
310417	2	289	-105	1
311028	2	289	-105	1
312225	2	289	-105	1
312225	2	475	-105	1
312814	2	289	-105	1
313115	2	289	-105	1
323549	2	628	-85	1
323849	2	628	-95	1
324149	2	628	-85	1
324450	2	628	-105	1
324752	2	628	-105	1
325052	2	628	-95	1
325378	2	628	-105	1
363326	2	628	-105	1
364838	2	628	-105	1
386528	2	362	-105	1
386528	2	156	-105	1
386528	2	500	-105	1
386528	2	502	-105	1
386528	2	47	-95	1
386528	2	398	-105	1
386528	2	423	-95	1
386528	2	185	-95	1
386528	2	571	-105	1
386546	2	156	-95	1
386546	2	500	-85	1
386546	2	502	-105	1
386546	2	571	-95	1
386546	2	185	-85	1
386546	2	205	-105	1
386546	2	47	-95	1
386546	2	362	-95	1
386546	2	423	-105	1
386877	2	500	-85	1
386877	2	156	-105	1
386877	2	502	-95	1
386877	2	185	-85	1
386877	2	571	-95	1
386877	2	47	-105	1
386877	2	423	-95	1
386877	2	398	-105	1
386877	2	205	-95	1
387182	2	500	-95	1
387182	2	502	-95	1
387182	2	205	-95	1
387182	2	398	-95	1
387182	2	423	-105	1
387182	2	185	-85	1
387182	2	156	-85	1
387182	2	47	-105	1
387182	2	571	-95	1
387502	2	362	-95	1
387502	2	156	-105	1
387502	2	423	-95	1
387502	2	185	-85	1
387502	2	47	-95	1
387502	2	500	-75	1
387502	2	502	-95	1
387502	2	398	-95	1
387502	2	205	-95	1
387502	2	571	-95	1
387913	2	362	-95	1
387913	2	502	-95	1
387913	2	185	-85	1
387913	2	398	-85	1
387913	2	47	-85	1
387913	2	500	-85	1
387913	2	571	-85	1
387913	2	156	-95	1
388219	2	362	-105	1
388219	2	185	-95	1
388219	2	47	-95	1
388219	2	500	-85	1
388219	2	502	-95	1
388219	2	156	-95	1
388219	2	571	-95	1
388219	2	398	-95	1
388219	2	205	-105	1
388519	2	423	-85	1
388519	2	47	-85	1
388519	2	205	-105	1
388519	2	185	-95	1
388519	2	500	-85	1
388519	2	502	-105	1
388519	2	362	-105	1
388519	2	156	-105	1
388519	2	571	-95	1
388519	2	398	-105	1
388819	2	362	-105	1
388819	2	156	-105	1
388819	2	47	-95	1
388819	2	500	-95	1
388819	2	502	-105	1
388819	2	185	-95	1
388819	2	423	-95	1
388819	2	205	-105	1
388819	2	398	-95	1
389119	2	156	-105	1
389119	2	185	-95	1
389119	2	500	-85	1
389119	2	502	-105	1
389119	2	205	-95	1
389119	2	398	-95	1
389119	2	47	-95	1
389119	2	423	-75	1
389421	2	423	-85	1
389421	2	571	-95	1
389421	2	47	-105	1
389421	2	398	-95	1
389421	2	362	-95	1
389421	2	205	-95	1
389421	2	156	-95	1
389421	2	185	-85	1
389421	2	500	-75	1
389421	2	502	-95	1
389720	2	362	-105	1
389720	2	156	-95	1
389720	2	185	-75	1
389720	2	47	-95	1
389720	2	500	-85	1
389720	2	502	-95	1
389720	2	398	-95	1
389720	2	571	-85	1
390039	2	398	-95	1
390039	2	205	-95	1
390039	2	185	-85	1
390039	2	502	-95	1
390039	2	362	-95	1
390039	2	156	-105	1
390039	2	47	-95	1
390039	2	500	-85	1
390039	2	423	-95	1
390340	2	205	-85	1
390340	2	156	-85	1
390340	2	185	-85	1
390340	2	47	-95	1
390340	2	500	-75	1
390340	2	502	-95	1
390340	2	398	-85	1
390340	2	362	-95	1
390340	2	423	-95	1
390639	2	185	-85	1
390639	2	47	-105	1
390639	2	500	-95	1
390639	2	423	-95	1
390639	2	502	-105	1
390639	2	398	-95	1
390639	2	362	-95	1
390639	2	205	-95	1
390956	2	156	-95	1
390956	2	185	-95	1
390956	2	502	-85	1
390956	2	205	-95	1
390956	2	362	-95	1
390956	2	47	-85	1
390956	2	423	-95	1
390956	2	398	-85	1
390956	2	500	-95	1
390956	2	571	-95	1
391257	2	571	-85	1
391257	2	362	-85	1
391257	2	47	-105	1
391257	2	502	-85	1
391257	2	156	-85	1
391257	2	185	-75	1
391257	2	398	-75	1
391257	2	205	-95	1
391257	2	500	-85	1
391632	2	500	-85	1
391632	2	502	-95	1
391632	2	398	-85	1
391632	2	205	-95	1
391632	2	156	-95	1
391632	2	185	-85	1
391632	2	362	-95	1
391632	2	571	-95	1
391632	2	47	-95	1
391632	2	423	-85	1
391989	2	47	-95	1
391989	2	500	-85	1
391989	2	502	-95	1
391989	2	398	-95	1
391989	2	205	-105	1
391989	2	362	-95	1
391989	2	156	-105	1
391989	2	423	-95	1
391989	2	571	-105	1
392286	2	500	-85	1
392286	2	398	-85	1
392286	2	502	-95	1
392286	2	362	-95	1
392286	2	156	-95	1
392286	2	423	-95	1
392286	2	571	-85	1
392286	2	47	-85	1
392286	2	205	-105	1
392286	2	185	-85	1
392591	2	170	-105	1
392902	2	81	-105	1
392902	2	69	-85	1
392902	2	355	-95	1
393202	2	81	-85	1
393202	2	69	-95	1
393202	2	159	-105	1
393202	2	355	-95	1
393202	2	560	-105	1
393510	2	560	-105	1
393510	2	159	-105	1
393510	2	81	-85	1
393510	2	69	-105	1
393803	2	81	-85	1
393803	2	69	-105	1
393803	2	355	-95	1
394154	2	81	-85	1
394154	2	69	-95	1
394154	2	560	-105	1
394154	2	355	-95	1
394154	2	159	-95	1
394473	2	69	-75	1
394473	2	355	-105	1
394774	2	560	-105	1
394774	2	159	-105	1
394774	2	69	-105	1
394774	2	355	-105	1
395074	2	159	-105	1
395074	2	69	-105	1
395074	2	355	-105	1
395385	2	560	-105	1
395385	2	159	-105	1
395385	2	355	-95	1
395692	2	69	-95	1
395692	2	159	-95	1
395692	2	355	-105	1
395692	2	560	-105	1
396014	2	69	-95	1
396014	2	355	-95	1
396317	2	69	-105	1
396317	2	355	-105	1
396616	2	69	-105	1
396916	2	69	-95	1
396916	2	355	-105	1
397215	2	69	-85	1
397215	2	355	-105	1
397515	2	69	-105	1
398116	2	639	-105	1
406722	2	589	-105	1
406722	2	628	-95	1
407019	2	628	-95	1
407319	2	628	-85	1
407319	2	589	-105	1
407712	2	628	-95	1
407712	2	589	-105	1
408020	2	628	-95	1
408020	2	589	-105	1
408323	2	628	-105	1
408623	2	628	-105	1
408943	2	589	-105	1
408943	2	628	-95	1
409244	2	628	-95	1
409544	2	628	-105	1
409844	2	628	-95	1
409844	2	589	-105	1
410187	2	628	-95	1
421667	2	628	-95	1
421978	2	628	-105	1
422587	2	628	-85	1
422886	2	628	-75	1
423187	2	628	-95	1
423604	2	628	-85	1
423918	2	628	-85	1
424389	2	628	-105	1
425390	2	628	-105	1
430700	2	628	-105	1
464157	2	365	-85	1
464157	2	389	-85	1
464458	2	47	-105	1
464458	2	365	-95	1
464458	2	379	-95	1
464458	2	389	-95	1
464458	2	538	-95	1
464755	2	47	-85	1
464755	2	379	-95	1
464755	2	365	-85	1
464755	2	389	-85	1
464755	2	538	-85	1
465058	2	365	-85	1
465058	2	379	-95	1
465058	2	389	-95	1
465058	2	47	-85	1
465058	2	538	-95	1
465058	2	423	-105	1
465353	2	47	-95	1
465353	2	389	-95	1
465353	2	365	-85	1
465353	2	379	-105	1
465657	2	47	-95	1
465657	2	389	-85	1
465657	2	365	-95	1
465657	2	379	-105	1
465955	2	389	-95	1
465955	2	379	-95	1
465955	2	47	-95	1
465955	2	423	-105	1
465955	2	365	-95	1
465955	2	538	-75	1
466266	2	589	-105	1
466266	2	365	-105	1
466266	2	423	-105	1
466266	2	379	-105	1
466573	2	428	-105	1
466573	2	13	-105	1
466870	2	226	-105	1
466870	2	57	-105	1
466870	2	364	-105	1
466870	2	234	-105	1
466870	2	414	-105	1
467165	2	234	-95	1
467165	2	441	-105	1
467165	2	363	-105	1
467482	2	363	-105	1
467482	2	234	-105	1
467482	2	364	-105	1
468382	2	100	-105	1
468382	2	587	-95	1
468382	2	223	-95	1
468382	2	540	-105	1
468382	2	292	-95	1
468382	2	269	-105	1
468382	2	238	-95	1
468982	2	587	-105	1
468982	2	234	-105	1
468982	2	471	-105	1
468982	2	89	-95	1
468982	2	100	-105	1
468982	2	424	-105	1
468982	2	612	-95	1
469280	2	185	-105	1
469280	2	246	-105	1
469280	2	626	-105	1
469280	2	428	-95	1
469280	2	600	-105	1
469280	2	595	-105	1
469280	2	269	-105	1
469280	2	293	-105	1
469885	2	269	-95	1
469885	2	89	-105	1
469885	2	201	-105	1
469885	2	456	-95	1
469885	2	481	-105	1
469885	2	227	-95	1
469885	2	10	-105	1
469885	2	548	-95	1
469885	2	424	-105	1
471426	2	314	-95	1
471426	2	398	-105	1
471426	2	89	-85	1
471426	2	409	-95	1
471426	2	234	-105	1
471717	2	409	-85	1
471717	2	89	-95	1
471717	2	10	-95	1
471717	2	132	-95	1
471717	2	559	-105	1
472020	2	357	-95	1
472020	2	112	-105	1
472020	2	609	-105	1
473244	2	628	-105	1
473542	2	628	-95	1
473842	2	628	-95	1
474142	2	628	-95	1
474442	2	628	-85	1
474742	2	628	-95	1
475042	2	628	-85	1
475342	2	628	-95	1
475642	2	628	-95	1
475942	2	628	-95	1
476242	2	628	-95	1
476851	2	396	-105	1
476851	2	628	-105	1
479624	2	245	-85	1
479624	2	438	-95	1
479624	2	501	-95	1
479624	2	35	-95	1
479624	2	288	-105	1
479923	2	151	-105	1
479923	2	233	-95	1
479923	2	280	-95	1
479923	2	499	-105	1
479923	2	191	-95	1
480230	2	151	-105	1
480230	2	262	-105	1
480230	2	355	-105	1
480230	2	253	-105	1
480230	2	341	-95	1
480230	2	499	-95	1
480592	2	423	-95	1
480592	2	233	-105	1
480592	2	477	-95	1
480592	2	355	-85	1
480592	2	151	-95	1
480592	2	162	-105	1
480592	2	35	-95	1
480592	2	191	-95	1
480592	2	253	-75	1
480592	2	144	-105	1
481886	2	162	-105	1
481886	2	57	-95	1
481886	2	377	-95	1
481886	2	601	-95	1
481886	2	253	-105	1
481886	2	191	-105	1
481886	2	246	-105	1
482470	2	101	-95	1
482470	2	319	-95	1
482470	2	179	-105	1
485235	2	628	-95	1
494826	2	628	-95	1
495129	2	628	-95	1
495427	2	628	-95	1
495728	2	628	-85	1
496069	2	628	-95	1
496396	2	628	-85	1
496763	2	628	-85	1
497062	2	628	-95	1
497374	2	628	-85	1
497674	2	628	-85	1
497974	2	628	-95	1
498275	2	628	-85	1
542210	2	628	-105	1
542805	2	104	-105	1
543423	2	179	-105	1
543423	2	579	-105	1
543423	2	272	-105	1
543423	2	598	-95	1
543423	2	430	-105	1
543423	2	9	-105	1
543423	2	244	-95	1
543423	2	547	-105	1
543423	2	459	-95	1
543423	2	154	-95	1
543423	2	398	-95	1
543423	2	19	-105	1
543423	2	40	-105	1
543721	2	459	-95	1
543721	2	430	-95	1
543721	2	19	-105	1
543721	2	179	-95	1
543721	2	398	-95	1
543721	2	547	-105	1
543721	2	244	-95	1
543721	2	40	-105	1
543721	2	579	-105	1
543721	2	582	-95	1
543721	2	598	-95	1
543721	2	154	-95	1
543721	2	571	-105	1
543721	2	94	-105	1
544030	2	459	-85	1
544030	2	154	-105	1
544030	2	579	-105	1
544030	2	407	-95	1
544030	2	398	-105	1
544030	2	179	-105	1
544030	2	272	-65	1
544030	2	583	-105	1
544030	2	571	-105	1
544030	2	9	-95	1
544030	2	244	-95	1
544030	2	598	-95	1
544030	2	430	-95	1
544321	2	459	-95	1
544321	2	430	-105	1
544321	2	40	-105	1
544321	2	154	-95	1
544321	2	598	-105	1
544321	2	244	-85	1
544321	2	582	-105	1
544321	2	272	-105	1
544321	2	407	-95	1
544321	2	579	-105	1
544321	2	398	-95	1
544321	2	571	-105	1
544321	2	19	-105	1
544929	2	244	-105	1
544929	2	459	-95	1
544929	2	179	-105	1
544929	2	598	-105	1
544929	2	579	-105	1
544929	2	154	-105	1
544929	2	40	-105	1
544929	2	94	-105	1
544929	2	398	-95	1
545227	2	244	-95	1
545227	2	598	-105	1
545227	2	179	-105	1
545227	2	579	-105	1
545227	2	40	-95	1
545227	2	19	-105	1
545227	2	407	-95	1
545227	2	459	-95	1
545227	2	154	-105	1
545227	2	430	-105	1
545227	2	547	-105	1
545227	2	571	-105	1
545227	2	70	-105	1
545227	2	66	-105	1
545532	2	9	-105	1
545532	2	154	-105	1
545532	2	547	-105	1
545532	2	459	-85	1
545532	2	407	-105	1
545532	2	598	-95	1
545532	2	398	-105	1
545532	2	582	-105	1
545532	2	94	-105	1
545532	2	179	-105	1
545532	2	70	-105	1
545822	2	459	-95	1
545822	2	583	-105	1
545822	2	179	-105	1
545822	2	598	-105	1
545822	2	398	-105	1
545822	2	40	-105	1
545822	2	244	-95	1
545822	2	547	-105	1
545822	2	582	-105	1
545822	2	154	-105	1
545822	2	571	-105	1
545822	2	407	-95	1
548536	2	325	-75	1
548536	2	92	-95	1
548536	2	299	-85	1
548536	2	585	-95	1
548536	2	30	-95	1
548536	2	9	-95	1
548536	2	237	-105	1
548536	2	598	-95	1
548536	2	518	-85	1
548536	2	164	-85	1
548536	2	459	-85	1
548536	2	19	-105	1
548536	2	244	-105	1
548536	2	154	-95	1
548536	2	538	-105	1
548536	2	94	-105	1
548536	2	615	-105	1
548536	2	536	-105	1
548536	2	179	-105	1
548835	2	585	-85	1
548835	2	92	-105	1
548835	2	299	-85	1
548835	2	70	-95	1
548835	2	328	-95	1
548835	2	598	-105	1
548835	2	518	-75	1
548835	2	244	-95	1
548835	2	411	-105	1
548835	2	325	-85	1
548835	2	164	-85	1
548835	2	429	-85	1
548835	2	19	-105	1
548835	2	430	-105	1
548835	2	30	-105	1
548835	2	154	-105	1
548835	2	9	-105	1
548835	2	579	-105	1
548835	2	571	-105	1
548835	2	237	-105	1
548835	2	459	-95	1
548835	2	407	-95	1
548835	2	40	-105	1
549931	2	518	-105	1
549931	2	33	-95	1
549931	2	582	-105	1
549931	2	154	-105	1
549931	2	9	-105	1
549931	2	19	-95	1
549931	2	325	-85	1
549931	2	585	-105	1
549931	2	92	-105	1
549931	2	299	-75	1
549931	2	598	-105	1
549931	2	164	-95	1
549931	2	94	-95	1
549931	2	70	-105	1
549931	2	411	-105	1
549931	2	244	-105	1
549931	2	40	-105	1
550214	2	407	-85	1
550214	2	325	-105	1
550214	2	92	-95	1
550214	2	459	-105	1
550214	2	582	-85	1
550214	2	598	-85	1
550214	2	37	-85	1
550214	2	585	-95	1
550214	2	237	-95	1
550214	2	579	-95	1
550525	2	579	-105	1
550525	2	585	-105	1
550525	2	582	-85	1
550525	2	237	-105	1
550525	2	437	-105	1
550525	2	264	-105	1
550525	2	598	-85	1
550525	2	325	-95	1
550525	2	92	-105	1
550525	2	244	-105	1
550525	2	37	-75	1
550826	2	164	-85	1
550826	2	325	-75	1
550826	2	459	-95	1
550826	2	437	-85	1
550826	2	518	-75	1
550826	2	598	-105	1
550826	2	585	-95	1
550826	2	411	-105	1
550826	2	464	-85	1
550826	2	407	-105	1
550826	2	571	-105	1
550826	2	179	-105	1
550826	2	237	-105	1
550826	2	37	-105	1
550826	2	66	-105	1
550826	2	9	-105	1
550826	2	264	-95	1
550826	2	299	-85	1
551433	2	585	-95	1
551433	2	437	-85	1
551433	2	464	-85	1
551433	2	598	-105	1
551433	2	179	-105	1
551433	2	582	-105	1
551433	2	407	-95	1
551433	2	164	-75	1
551433	2	325	-85	1
551433	2	299	-85	1
551732	2	325	-85	1
551732	2	585	-85	1
551732	2	598	-105	1
551732	2	459	-95	1
551732	2	407	-105	1
551732	2	328	-105	1
551732	2	547	-95	1
551732	2	179	-105	1
551732	2	92	-105	1
551732	2	264	-85	1
551732	2	437	-95	1
551732	2	299	-85	1
551732	2	430	-105	1
551732	2	464	-85	1
551732	2	164	-85	1
551732	2	40	-105	1
551732	2	429	-95	1
551732	2	582	-95	1
552649	2	299	-85	1
552649	2	328	-85	1
552649	2	430	-105	1
552649	2	325	-85	1
552649	2	165	-95	1
552649	2	264	-85	1
552649	2	437	-85	1
552649	2	459	-95	1
552649	2	464	-95	1
552649	2	407	-95	1
552649	2	598	-105	1
552649	2	37	-105	1
552649	2	429	-85	1
552649	2	585	-75	1
552649	2	237	-105	1
552649	2	411	-105	1
552649	2	40	-105	1
552649	2	582	-95	1
552649	2	518	-75	1
552649	2	66	-105	1
552938	2	237	-105	1
552938	2	66	-105	1
553859	2	598	-105	1
553859	2	299	-85	1
553859	2	325	-85	1
553859	2	437	-95	1
553859	2	429	-85	1
553859	2	328	-95	1
553859	2	464	-85	1
553859	2	179	-105	1
553859	2	582	-105	1
553859	2	585	-75	1
553859	2	547	-105	1
553859	2	518	-85	1
553859	2	264	-75	1
555084	2	585	-85	1
555084	2	328	-85	1
555084	2	437	-95	1
555084	2	429	-105	1
555084	2	264	-85	1
555084	2	281	-105	1
555084	2	518	-85	1
555084	2	299	-95	1
555084	2	551	-95	1
555084	2	579	-105	1
555084	2	325	-75	1
555084	2	464	-85	1
555084	2	430	-95	1
555084	2	156	-95	1
555084	2	272	-105	1
555084	2	37	-105	1
555382	2	598	-105	1
555382	2	551	-95	1
555382	2	37	-105	1
555382	2	325	-85	1
555382	2	585	-85	1
555382	2	429	-85	1
555382	2	437	-85	1
555382	2	299	-85	1
555382	2	281	-105	1
555382	2	70	-105	1
555382	2	626	-105	1
555382	2	164	-95	1
555382	2	328	-85	1
555382	2	264	-85	1
555382	2	583	-105	1
555382	2	40	-105	1
555382	2	582	-105	1
555382	2	47	-105	1
555382	2	536	-105	1
555382	2	430	-105	1
555382	2	411	-105	1
555382	2	262	-95	1
555694	2	325	-75	1
555694	2	264	-85	1
555694	2	585	-85	1
555694	2	472	-105	1
555694	2	437	-45	1
555694	2	551	-65	1
555694	2	429	-85	1
555694	2	328	-85	1
555694	2	281	-95	1
555694	2	598	-95	1
555694	2	156	-105	1
555694	2	164	-85	1
555694	2	299	-85	1
555694	2	47	-105	1
555694	2	37	-105	1
556038	2	325	-85	1
556038	2	429	-85	1
556038	2	582	-105	1
556038	2	551	-95	1
556038	2	33	-105	1
556038	2	472	-75	1
556038	2	437	-85	1
556038	2	518	-85	1
556038	2	328	-85	1
556038	2	164	-105	1
556038	2	264	-85	1
556038	2	464	-85	1
556038	2	598	-105	1
556038	2	37	-105	1
556038	2	585	-95	1
556038	2	299	-85	1
556332	2	325	-75	1
556332	2	585	-85	1
556332	2	328	-85	1
556332	2	582	-95	1
556332	2	437	-85	1
556332	2	429	-85	1
556332	2	464	-75	1
556332	2	551	-105	1
556332	2	598	-95	1
556332	2	411	-105	1
556332	2	518	-85	1
556332	2	264	-95	1
556332	2	37	-95	1
556332	2	164	-105	1
556332	2	156	-105	1
556629	2	585	-85	1
556629	2	582	-105	1
556629	2	328	-105	1
556629	2	437	-85	1
556629	2	518	-95	1
556629	2	464	-75	1
556629	2	626	-105	1
556629	2	598	-95	1
556629	2	325	-85	1
556629	2	299	-75	1
556629	2	429	-95	1
556629	2	551	-105	1
556629	2	264	-85	1
556629	2	164	-95	1
556629	2	33	-105	1
557226	2	328	-105	1
557226	2	437	-85	1
557226	2	518	-95	1
557226	2	464	-85	1
557226	2	598	-105	1
557226	2	325	-85	1
557226	2	585	-105	1
557226	2	164	-85	1
557226	2	37	-105	1
557226	2	411	-95	1
557226	2	551	-105	1
557226	2	299	-85	1
557226	2	626	-105	1
557226	2	346	-105	1
557226	2	46	-105	1
557536	2	437	-85	1
557536	2	299	-85	1
557536	2	518	-85	1
557536	2	464	-85	1
557536	2	325	-75	1
557536	2	328	-95	1
557536	2	582	-105	1
557536	2	626	-105	1
557536	2	164	-75	1
557536	2	46	-95	1
557536	2	598	-105	1
557536	2	346	-105	1
557832	2	325	-85	1
557832	2	582	-105	1
557832	2	437	-95	1
557832	2	626	-105	1
557832	2	462	-105	1
557832	2	299	-85	1
557832	2	37	-105	1
557832	2	328	-85	1
557832	2	464	-85	1
557832	2	518	-85	1
557832	2	164	-95	1
557832	2	598	-95	1
557832	2	551	-95	1
557832	2	33	-105	1
558129	2	437	-95	1
558129	2	346	-105	1
558129	2	582	-95	1
558129	2	585	-85	1
558129	2	232	-105	1
558129	2	464	-85	1
558129	2	299	-85	1
558129	2	626	-95	1
558129	2	598	-105	1
558129	2	462	-95	1
558129	2	104	-105	1
558129	2	325	-85	1
558129	2	164	-85	1
558129	2	551	-105	1
558129	2	114	-105	1
558129	2	328	-85	1
558129	2	33	-105	1
558129	2	37	-95	1
558129	2	518	-95	1
558429	2	264	-75	1
558429	2	156	-105	1
558429	2	464	-75	1
558429	2	598	-105	1
558429	2	37	-105	1
558429	2	104	-105	1
558429	2	46	-95	1
558429	2	299	-85	1
558429	2	232	-105	1
558429	2	325	-85	1
558429	2	551	-95	1
558429	2	328	-85	1
558429	2	518	-85	1
558429	2	437	-105	1
558429	2	626	-105	1
558429	2	33	-105	1
558429	2	164	-95	1
558429	2	582	-105	1
558429	2	346	-105	1
558725	2	237	-105	1
558725	2	571	-105	1
559087	2	237	-85	1
559087	2	428	-95	1
559087	2	571	-85	1
559387	2	571	-85	1
559387	2	428	-85	1
559692	2	571	-75	1
559692	2	237	-85	1
559692	2	428	-95	1
559988	2	237	-95	1
559988	2	571	-75	1
559988	2	428	-105	1
560300	2	237	-105	1
560300	2	464	-105	1
560300	2	437	-105	1
560300	2	571	-65	1
560300	2	518	-105	1
560300	2	264	-105	1
560593	2	318	-95	1
560593	2	571	-95	1
560593	2	427	-85	1
560925	2	427	-85	1
560925	2	603	-85	1
560925	2	318	-85	1
560925	2	571	-75	1
561225	2	427	-75	1
561225	2	571	-85	1
561525	2	571	-75	1
561525	2	427	-85	1
561825	2	571	-85	1
561825	2	194	-85	1
562125	2	571	-85	1
562125	2	194	-75	1
562425	2	571	-75	1
562425	2	194	-65	1
562726	2	194	-75	1
562726	2	571	-85	1
563026	2	571	-85	1
563026	2	194	-75	1
563326	2	194	-75	1
563326	2	571	-95	1
563626	2	571	-75	1
563626	2	194	-75	1
564015	2	194	-65	1
564015	2	571	-85	1
564317	2	571	-85	1
564317	2	516	-105	1
564317	2	194	-75	1
564618	2	571	-75	1
564618	2	194	-85	1
564941	2	194	-65	1
564941	2	571	-85	1
565241	2	194	-75	1
565241	2	571	-75	1
565693	2	194	-75	1
565693	2	571	-75	1
565998	2	427	-85	1
565998	2	194	-85	1
565998	2	571	-85	1
566299	2	427	-95	1
566299	2	571	-75	1
566299	2	194	-105	1
566599	2	427	-85	1
566599	2	571	-75	1
567013	2	571	-75	1
586705	2	281	-105	1
588195	2	302	-105	1
588195	2	74	-95	1
588195	2	308	-105	1
588195	2	184	-95	1
588566	2	487	-85	1
588566	2	429	-105	1
588566	2	184	-105	1
588566	2	48	-105	1
588566	2	100	-105	1
588566	2	302	-95	1
588566	2	8	-95	1
588566	2	74	-105	1
588866	2	184	-95	1
588866	2	487	-95	1
588866	2	100	-105	1
588866	2	48	-105	1
588866	2	302	-95	1
588866	2	8	-95	1
589167	2	184	-95	1
589167	2	302	-105	1
589167	2	487	-105	1
589167	2	429	-105	1
589167	2	8	-105	1
589167	2	308	-105	1
589167	2	100	-95	1
589467	2	302	-95	1
589467	2	487	-95	1
589467	2	429	-95	1
589467	2	8	-105	1
589467	2	100	-105	1
589467	2	308	-105	1
589467	2	213	-105	1
589829	2	213	-95	1
589829	2	302	-95	1
589829	2	48	-105	1
589829	2	487	-85	1
589829	2	8	-95	1
589829	2	100	-105	1
589829	2	429	-95	1
589829	2	308	-95	1
590129	2	213	-105	1
590129	2	8	-105	1
590129	2	487	-95	1
590129	2	429	-95	1
590129	2	302	-85	1
590434	2	302	-95	1
590434	2	487	-105	1
590434	2	213	-95	1
590434	2	429	-105	1
590434	2	48	-105	1
590732	2	257	-105	1
590732	2	213	-95	1
590732	2	302	-105	1
590732	2	487	-85	1
590732	2	100	-105	1
590732	2	429	-95	1
591029	2	213	-95	1
591029	2	302	-95	1
591029	2	487	-95	1
591029	2	429	-105	1
591029	2	100	-105	1
591330	2	213	-95	1
591330	2	48	-105	1
591330	2	257	-95	1
591330	2	487	-95	1
591330	2	100	-105	1
591330	2	8	-95	1
591330	2	429	-85	1
591330	2	14	-95	1
591629	2	8	-95	1
591629	2	100	-105	1
591629	2	14	-105	1
591629	2	213	-95	1
591629	2	257	-105	1
591629	2	429	-85	1
591629	2	447	-105	1
591629	2	487	-85	1
591929	2	257	-105	1
591929	2	213	-105	1
591929	2	100	-95	1
591929	2	14	-105	1
591929	2	44	-105	1
591929	2	302	-105	1
591929	2	8	-95	1
591929	2	487	-105	1
591929	2	429	-95	1
591929	2	447	-75	1
592238	2	8	-105	1
592238	2	44	-105	1
592238	2	257	-105	1
592238	2	213	-105	1
592238	2	302	-105	1
592238	2	14	-105	1
592238	2	48	-105	1
592238	2	487	-105	1
592552	2	487	-85	1
592552	2	447	-85	1
592552	2	8	-95	1
592552	2	213	-95	1
592849	2	487	-95	1
592849	2	8	-95	1
592849	2	213	-105	1
592849	2	44	-105	1
592849	2	447	-85	1
593160	2	487	-95	1
593160	2	8	-95	1
593160	2	447	-85	1
593160	2	213	-95	1
593160	2	44	-105	1
593461	2	487	-95	1
593461	2	44	-105	1
593461	2	48	-105	1
593461	2	8	-105	1
593461	2	447	-85	1
593770	2	584	-85	1
593770	2	487	-105	1
593770	2	8	-95	1
593770	2	568	-105	1
593770	2	447	-95	1
593770	2	48	-105	1
594075	2	584	-85	1
594075	2	487	-95	1
594075	2	8	-105	1
594075	2	44	-95	1
594075	2	568	-105	1
594075	2	413	-105	1
594075	2	48	-105	1
594371	2	487	-85	1
594371	2	8	-95	1
594371	2	584	-105	1
594675	2	487	-95	1
594675	2	584	-95	1
594675	2	8	-85	1
594983	2	8	-85	1
594983	2	584	-95	1
594983	2	487	-85	1
595340	2	584	-85	1
595340	2	487	-85	1
595340	2	8	-105	1
595645	2	584	-105	1
595645	2	487	-95	1
595645	2	8	-105	1
595950	2	8	-85	1
595950	2	584	-85	1
595950	2	487	-95	1
596253	2	487	-85	1
596253	2	8	-95	1
596554	2	487	-105	1
596554	2	8	-95	1
596871	2	487	-95	1
596871	2	8	-85	1
597203	2	487	-105	1
597203	2	8	-95	1
597509	2	8	-105	1
597816	2	8	-105	1
597816	2	487	-105	1
598139	2	487	-95	1
598139	2	8	-95	1
598432	2	8	-85	1
598737	2	327	-105	1
598737	2	351	-95	1
598737	2	8	-95	1
599369	2	568	-105	1
599669	2	568	-95	1
599669	2	44	-105	1
599974	2	327	-105	1
599974	2	44	-105	1
599974	2	568	-105	1
600277	2	568	-105	1
600277	2	44	-105	1
600578	2	568	-105	1
600578	2	44	-105	1
600578	2	351	-85	1
600928	2	327	-105	1
600928	2	351	-105	1
46190	3	417	-105	1
49774	3	235	-105	1
210497	3	312	-105	1
210799	3	568	-95	1
211399	3	632	-95	1
211700	3	632	-105	1
212001	3	632	-95	1
212607	3	433	-95	1
212607	3	633	-105	1
212607	3	472	-95	1
212607	3	478	-105	1
212607	3	88	-105	1
212607	3	272	-95	1
212607	3	515	-95	1
212607	3	262	-95	1
212607	3	582	-85	1
212607	3	283	-95	1
212607	3	473	-105	1
212607	3	606	-105	1
212607	3	70	-95	1
212913	3	272	-95	1
212913	3	515	-105	1
212913	3	88	-105	1
212913	3	582	-85	1
212913	3	430	-75	1
212913	3	262	-95	1
212913	3	433	-95	1
212913	3	300	-105	1
212913	3	165	-105	1
212913	3	70	-105	1
212913	3	472	-95	1
212913	3	588	-105	1
212913	3	405	-105	1
212913	3	283	-105	1
212913	3	606	-95	1
213207	3	582	-85	1
213207	3	430	-75	1
213207	3	433	-95	1
213207	3	472	-105	1
213207	3	70	-95	1
213207	3	515	-95	1
213207	3	478	-105	1
213207	3	283	-95	1
213207	3	272	-95	1
213207	3	262	-85	1
213207	3	165	-85	1
213207	3	633	-105	1
217143	3	582	-75	1
217143	3	606	-95	1
217143	3	70	-95	1
217143	3	384	-85	1
217143	3	433	-85	1
217143	3	165	-95	1
217143	3	405	-105	1
217143	3	478	-95	1
217143	3	472	-95	1
217143	3	515	-85	1
217143	3	88	-95	1
217143	3	283	-95	1
217143	3	261	-105	1
217143	3	272	-85	1
217143	3	262	-95	1
217143	3	430	-85	1
217143	3	141	-105	1
217143	3	150	-105	1
217143	3	33	-95	1
217742	3	70	-95	1
217742	3	33	-85	1
217742	3	150	-105	1
217742	3	595	-105	1
217742	3	588	-105	1
217742	3	582	-85	1
217742	3	405	-105	1
217742	3	472	-95	1
217742	3	88	-95	1
217742	3	300	-95	1
217742	3	384	-85	1
217742	3	63	-105	1
217742	3	168	-105	1
217742	3	433	-95	1
217742	3	478	-105	1
217742	3	633	-95	1
217742	3	430	-95	1
217742	3	141	-95	1
218041	3	272	-95	1
218041	3	606	-85	1
218041	3	165	-85	1
218041	3	472	-85	1
218041	3	588	-105	1
218041	3	88	-95	1
218041	3	384	-85	1
218041	3	633	-95	1
218041	3	582	-85	1
218041	3	430	-75	1
218041	3	433	-75	1
218041	3	478	-95	1
218041	3	262	-95	1
218041	3	515	-95	1
218041	3	141	-105	1
218041	3	595	-85	1
218041	3	405	-105	1
218041	3	70	-85	1
218343	3	262	-95	1
218343	3	433	-75	1
218343	3	168	-105	1
218343	3	515	-95	1
218343	3	606	-85	1
218343	3	70	-95	1
218343	3	633	-85	1
218343	3	384	-85	1
218343	3	478	-95	1
218343	3	283	-85	1
218343	3	588	-105	1
218343	3	472	-95	1
218343	3	165	-75	1
218343	3	272	-95	1
218343	3	63	-105	1
218343	3	141	-105	1
218343	3	88	-95	1
218343	3	430	-75	1
218343	3	582	-85	1
218343	3	33	-75	1
218643	3	165	-75	1
218643	3	430	-85	1
218643	3	384	-85	1
218643	3	606	-95	1
218643	3	141	-105	1
218643	3	633	-95	1
218643	3	515	-95	1
218643	3	262	-85	1
218643	3	433	-85	1
218643	3	588	-105	1
218643	3	478	-95	1
218643	3	582	-85	1
218643	3	88	-95	1
218643	3	405	-105	1
218643	3	283	-75	1
218643	3	472	-85	1
218643	3	70	-85	1
218643	3	63	-105	1
218643	3	266	-105	1
218643	3	33	-75	1
218953	3	433	-95	1
218953	3	168	-105	1
218953	3	300	-105	1
218953	3	283	-85	1
218953	3	472	-85	1
218953	3	633	-95	1
218953	3	430	-75	1
218953	3	63	-85	1
218953	3	478	-75	1
218953	3	141	-105	1
218953	3	606	-105	1
218953	3	88	-95	1
218953	3	588	-105	1
218953	3	150	-105	1
218953	3	595	-105	1
218953	3	515	-105	1
219245	3	515	-85	1
219245	3	262	-105	1
219245	3	63	-85	1
219245	3	478	-95	1
219245	3	372	-105	1
219245	3	141	-105	1
219245	3	272	-105	1
219245	3	150	-105	1
219245	3	384	-85	1
219245	3	633	-85	1
219245	3	405	-105	1
219245	3	300	-105	1
219245	3	433	-85	1
219245	3	88	-105	1
219245	3	606	-105	1
219245	3	497	-105	1
219245	3	595	-105	1
219855	3	63	-95	1
219855	3	384	-95	1
219855	3	478	-95	1
219855	3	433	-85	1
219855	3	472	-105	1
219855	3	70	-105	1
219855	3	595	-105	1
219855	3	165	-105	1
219855	3	515	-95	1
219855	3	430	-105	1
219855	3	82	-105	1
219855	3	588	-105	1
219855	3	141	-105	1
219855	3	262	-105	1
219855	3	300	-105	1
219855	3	150	-105	1
219855	3	633	-85	1
219855	3	405	-105	1
219855	3	88	-105	1
219855	3	181	-105	1
220141	3	633	-95	1
220141	3	515	-85	1
220141	3	262	-105	1
[truncated: 998,000+ more rows]
